# Supplementary material for: Time trends in self-reported depressive symptoms, prescription of antidepressants, sedatives and hypnotics and the emergence of social media among Norwegian adolescents
Source: PLoS One. 2023 Dec 27;18(12):e0295384. doi: 10.1371/journal.pone.0295384 (PMC10752533; doi:10.1371/journal.pone.0295384)
Supplement: S1 Data — (XLSX) [file pone.0295384.s001.xlsx]

## Sheet: Prescriptives
User per 1000 inhabitants - girls 15-19
Year	Antidepressants	Hypnotics and sedatives		Year	Antidepressants among girls	Hypnotics & sedatives among girls	Antidepressants among boys	Hypnotics & sedatives among boys
2004	12.6895	9.06394		2004	12.6895	9.06394	7.22717	6.82566
2005	12.335	9.42803		2005	12.335	9.42803	6.28004	8.37339
2006	12.5561	9.8166		2006	12.5561	9.8166	7.18119	8.0127
2007	13.7313	12.0896		2007	13.7313	12.0896	7.14549	9.28177
2008	13.1347	13.5016		2008	13.1347	13.5016	7.04328	11.1095
2009	13.1268	15.118		2009	13.1268	15.118	7.35925	13.0037
2010	13.785	16.4247		2010	13.785	16.4247	7.42609	15.2725
2011	14.6909	17.3818		2011	14.6909	17.3818	7.96178	13.5004
2012	17.7246	17.7967		2012	17.7246	17.7967	7.06932	14.2759
2013	20.0029	18.4312		2013	20.0029	18.4312	9.16621	13.987
2014	19.0603	20.7483		2014	19.0603	20.7483	9.30015	16.9276
2015	20.9593	22.1963		2015	20.9593	22.1963	8.89952	16.0723
2016	22.1813	22.5225		2016	22.1813	22.5225	9.80262	16.8234
2017	22.9784	28.7736		2017	22.9784	28.7736	9.59342	20.2963
2018	23.4158	26.7893		2018	23.4158	26.7893	10.6969	23.3154
2019	23.5794	30.8594		2019	23.5794	30.8594	9.11392	21.962
2020	24.0682	29.6905		2020	24.0682	29.6905	9.97133	22.5601
defined daily dosis
Year	Antidepressants	Hypnotics and sedatives		Year	Antidepressiva	Hypnotics & sedatives
2004	31526.7	15455		2004	23456.8	18238.3
2005	32324.3	17682		2005	23095.7	22843.3
2006	36440.7	14873.3		2006	24081.7	25855
2007	43449.6	19316.7		2007	26999.7	35318.3
2008	41379.4	28752		2008	27546.5	40068
2009	45034.7	35917.7		2009	27303.3	46209.8
2010	38231.4	42258.7		2010	29072	55043.7
2011	45082.2	38351.7		2011	33453.2	51771.9
2012	61617.1	47722.7		2012	31730.3	55889.3
2013	65654.2	43246.6		2013	36593.7	47572.9
2014	67567.5	46096.1		2014	37942.5	61685.9
2015	76062.5	50054.1		2015	29839.5	48425.2
2016	77742.1	51718.8		2016	38095.3	49443.6
2017	85966.9	72779.2		2017	45274.3	64951.7
2018	85979.7	67851		2018	45486.4	75369
2019	97948.5	84066.3		2019	41915	80294.8
2020	96808.9	84189.3		2020	46086.5	92468.8
